# Supplementary material for: A life cycle assessment of disposing intra-operative collected fluids, a comparative study between the Neptune 3 versus canister drainage
Source: Sci Rep. 2025 Oct 21;15:36587. doi: 10.1038/s41598-025-20375-1 (PMC12540994; doi:10.1038/s41598-025-20375-1)
Supplement: Supplementary file 1 — Supplementary Material 1 [file 41598_2025_20375_MOESM1_ESM.xlsx]

## Sheet: Endpoint Characterization Resul
Legend: Supplementary Table S2. This table in Excel shows the results on end point categories
Name	24 Liter, Neptune	24 Liter, Canisters	20 Liter, Neptune	20 Liter, Canisters	10 liter, Neptune	10 Liter, Canisters	7 Liter, Neptune	7 Liter, Neptune	5 Liter, Neptune	5 Liter, Canisters	0.8 Liter, Neptune	0.8 Liter, Canisters	0.5 Liter, Neptune	0.5 Liter, Cannisters	0.4 Liter, Neptune	0.4 Liter, Cannisters	0.3 Liter, Neptune	0.3 Liter, Canisters	0.2 Liter, Neptune	0.2 Liter, Cannisters	0.1 Liter, Neptune	0.1 Liter, Canisters
ecosystem , agricultural land occupation	-1.19	-0.868	-1.11	-0.737	-1.19	-0.412	-0.852	-0.339	-1.17	-0.497	-1.05	-0.303	-0.824	-0.201	-0.822	-0.199	-0.819	-0.198	-0.816	-0.197	-0.813	-0.197
ecosystem quality, climate change, ecosystems	9.99	76.7	9.55	63.9	9.94	32.2	8.11	24.4	11.5	32.5	10.9	13.7	8.58	9.01	8.56	8.91	8.55	8.88	8.53	8.85	8.52	8.83
ecosystem quality, freshwater ecotoxicity')	0.0167	0.0584	0.0163	0.0487	0.0166	0.0245	0.0153	0.0189	0.0176	0.0248	0.0171	0.0103	0.0155	0.00698	0.0155	0.00695	0.0155	0.00694	0.0155	0.00693	0.0155	0.00692
ecosystem quality, freshwater eutrophication	0.0377	0.0303	0.0365	0.0254	0.0371	0.0133	0.0324	0.0106	0.0371	0.0144	0.0352	0.00721	0.0318	0.00475	0.0318	0.00468	0.0317	0.00467	0.0317	0.00465	0.0317	0.00464
ecosystem quality ,marine ecotoxicity	0.00346	0.0112	0.0034	0.00934	0.00345	0.00471	0.00318	0.00364	0.0036	0.00476	0.0035	0.00199	0.00321	0.00133	0.00321	0.00132	0.0032	0.00132	0.0032	0.00132	0.0032	0.00131
ecosystem quality, natural land transformation	3.39	4.02	3.17	3.39	3.37	1.82	2.44	1.45	3.34	2.05	3	1.11	2.36	0.72	2.35	0.707	2.35	0.703	2.34	0.7	2.33	0.697
ecosystem quality, terrestrial acidification	0.022	0.167	0.0213	0.139	0.0217	0.0698	0.0192	0.0532	0.0234	0.07	0.0224	0.0293	0.0195	0.0194	0.0195	0.0192	0.0194	0.0192	0.0194	0.0191	0.0194	0.0191
ecosystem quality, urban land occupation	0.21	1.67	0.202	1.39	0.203	0.699	0.179	0.534	0.207	0.704	0.196	0.29	0.176	0.17	0.176	0.161	0.176	0.159	0.176	0.156	0.176	0.154
ecosystem quality, terrestrial ecotoxicity	0.0693	0.11	0.069	0.0913	0.0689	0.0457	0.0681	0.0347	0.0697	0.0458	0.0693	0.0186	0.0681	0.0111	0.0681	0.0106	0.0681	0.0104	0.0681	0.0103	0.0681	0.0102
ecosystem quality, water depletion	2.02509e-07	1.0868e-07	2.00821e-07	9.07916e-08	2.02509e-07	4.62396e-08	1.95759e-07	3.56078e-08	2.04197e-07	4.77584e-08	2.00821e-07	2.10947e-08	1.95759e-07	1.39056e-08	1.95759e-07	1.372e-08	1.95759e-07	1.36694e-08	1.95759e-07	1.36187e-08	1.95759e-07	1.35681e-08
ecosystem quality, total	434.758	422.208	340.31	328.351	260.094	247.624	213.159	203.143	176.977	162.949	128.032	114.839	99.9742	89.5441	79.8016	69.3995	59.7777	49.3828	39.7963	29.4284	19.8771	9.52617
Name	24 Liter, Neptune	24 Liter, Canisters	20 Liter, Neptune	20 Liter, Canisters	10 liter, Neptune	10 Liter, Canisters	7 Liter, Neptune	7 Liter, Neptune	5 Liter, Neptune	5 Liter, Canisters	0.8 Liter, Neptune	0.8 Liter, Canisters	0.5 Liter, Neptune	0.5 Liter, Cannisters	0.4 Liter, Neptune	0.4 Liter, Cannisters	0.3 Liter, Neptune	0.3 Liter, Canisters	0.2 Liter, Neptune	0.2 Liter, Cannisters	0.1 Liter, Neptune	0.1 Liter, Canisters
human health, climate change, human health	15.8	121	15.1	101	15.7	50.9	12.8	38.6	18.3	51.4	17.2	21.6	13.6	14.3	13.5	14.1	13.5	14.1	13.5	14	13.5	14
human health, human toxicity	7.23	9.06	7.11	7.57	7.21	3.85	6.71	2.99	7.28	3.96	7.09	1.74	6.69	1.14	6.69	1.12	6.68	1.12	6.68	1.11	6.68	1.11
human health, ionising radiation	0.0161	0.034	0.015	0.0285	0.0159	0.0148	0.0117	0.0116	0.0158	0.0158	0.0143	0.00767	0.0113	0.00496	0.0113	0.00487	0.0113	0.00485	0.0112	0.00483	0.0112	0.0048
human health, ozone depletion	0.00122	0.00999	0.00116	0.00834	0.00121	0.0042	0.000951	0.00321	0.00122	0.00426	0.00113	0.0018	0.000934	0.00109	0.000932	0.00104	0.00093	0.00103	0.000928	0.00102	0.000925	0.00101
human health, particulate matter formation	3.59	29.2	3.51	24.3	3.54	12.2	3.26	9.31	3.8	12.2	3.69	5.03	3.33	3.3	3.32	3.26	3.32	3.25	3.32	3.24	3.32	3.23
human health, photochemical oxidant formation	0.161	1.27	0.159	1.06	0.157	0.53	0.154	0.384	0.209	0.52	0.207	0.216	0.172	0.141	0.172	0.14	0.172	0.14	0.171	0.139	0.171	0.139
human health, water depletion	8.88e-05	4.7656e-05	8.806e-05	3.9812e-05	8.88e-05	2.0276e-05	8.584e-05	1.5614e-05	8.954e-05	2.0942e-05	8.806e-05	9.25e-06	8.584e-05	6.0976e-06	8.584e-05	6.0162e-06	8.584e-05	5.994e-06	8.584e-05	5.9718e-06	8.584e-05	5.9496e-06
human health, total	26.8	161	25.9	134	26.6	67.5	23	51.3	29.6	68.1	28.2	28.6	23.8	18.8	23.7	18.6	23.7	18.6	23.7	18.5	23.7	18.4
Name	24 Liter, Neptune	24 Liter, Canisters	20 Liter, Neptune	20 Liter, Canisters	10 liter, Neptune	10 Liter, Canisters	7 Liter, Neptune	7 Liter, Neptune	5 Liter, Neptune	5 Liter, Canisters	0.8 Liter, Neptune	0.8 Liter, Canisters	0.5 Liter, Neptune	0.5 Liter, Cannisters	0.4 Liter, Neptune	0.4 Liter, Cannisters	0.3 Liter, Neptune	0.3 Liter, Canisters	0.2 Liter, Neptune	0.2 Liter, Cannisters	0.1 Liter, Neptune	0.1 Liter, Canisters
resources, fossil depletion	22.3	131	21.3	109	22.2	55.3	18.1	40.6	26.5	55.9	25	24.3	19.4	15.4	19.4	15.1	19.4	15.1	19.3	15	19.3	14.9
resources,metal depletion	8.52	4.04	8.49	3.37	8.49	1.7	8.39	1.3	8.49	1.72	8.44	0.718	8.37	0.412	8.37	0.387	8.37	0.381	8.37	0.374	8.37	0.368
resources, total	30.8	135	29.8	113	30.7	57	26.5	41.9	35	57.7	33.4	25	27.8	15.8	27.8	15.5	27.7	15.4	27.7	15.4	27.7	15.3

## Sheet: LCIA 3 categories
	Characterization results.
	climate change/Global Warming kg CO2 eq	24 Liter, Neptune	24 Liter, Canisters	Difference %	2 Liter, Neptune	2 Liter Canisters	Difference %	0.1 Liter, Neptune	0.1 Liter, Canisters	Difference %
	Climate change/Global Warming kg CO2 eq	3990	30590	-0.869565	4347	5467	-0.204866	3402	3549	-0.0414201
	Agricultural land occupation	221.2	153.3	0.442922	195.3	54.88	2.55867	150.5	35.91	3.19103
	Fossil depletion	1302	7630	-0.829358	1463	1421	0.0295567	1127	882	0.277778
	Freshwater ecotoxicity	208.6	539.7	-0.613489	206.5	101.5	1.03448	183.4	69.02	1.6572
	Freshwater eutrophication	2.625	2.107	0.245847	2.45	0.5012	3.88827	2.205	0.3248	5.78879
	Human toxicity	3668	4634	-0.208459	3598	889	3.04724	3381	570.5	4.92638
	Marine ecotoxicity	189.7	480.9	-0.605531	187.6	90.3	1.07752	166.6	61.18	1.72311
	Marine eutrophication	5.285	31.36	-0.831473	4.263	5.439	-0.216216	3.626	3.591	0.00974659
	Metal depletion	1288	609	1.11494	1274	108.5	10.7419	1260	57.4	20.9512
	Natural land transformation	5.74	7.07	-0.188119	5.089	1.918	1.65328	3.941	1.204	2.27326
	Ozone depletion	0.0001988	0.001428	-0.860784	0.0001841	0.000252	-0.269444	0.0001547	0.0001477	0.0473934
	Particulate matter formation	4.781	38.92	-0.877158	4.9	6.72	-0.270833	4.41	4.333	0.0177706
	Photochemical oxidant formation	8.19	95.2	-0.913971	9.1	16.52	-0.449153	7.7	10.78	-0.285714
	Terrestrial acidification	12.04	91	-0.867692	12.25	15.96	-0.232456	10.57	10.5	0.00666667
	Terrestrial ecotoxicity	1.463	2.331	-0.372372	1.463	0.3962	2.69258	1.435	0.2226	5.44654
	Urban land occupation	32.06	255.5	-0.874521	30.03	44.38	-0.323344	26.81	24.29	0.103746
	Water depletion	84	45.08	0.863354	83.3	8.75	8.52	81.2	5.67	13.321
	3 scenario's compared: highest volume 25L on the one hand. The lowest volume of 0.1L and the median: 2L.

## Sheet: All categories
Label	Name	25 Liter, Neptune	25 Liter, Canisters	%	20 Liter, Neptune	20 Liter, Canisters	%	10 Liter, Neptune	10 Liter, Canisters	%	7 Liter, Neptune	7 Liter, Canisters	%	5 Liter, Neptune	5 Liter, Canisters	%	2 Liter, Neptune	2 Liter Canisters	%	0.5 Liter, Neptune	0.5 Liter, Canisters	%	0.4 Liter, Neptune	0.4 Liter, Canisters	%	0.3 Liter, Neptune	0.3 Liter, Canisters	%	0.2 Liter, Neptune	0.2 Liter, Canisters	%	0.1 Liter, Neptune	0.1 Liter, Canisters	%
[C23]	('ReCiPe Midpoint (H)', 'agricultural land occupation', 'ALOP')	221.2	153.3	0.442922	206.5	130.2	0.586022	220.5	72.8	2.02885	158.2	60.27	1.62485	217.7	88.9	1.44882	195.3	54.88	2.55867	152.6	36.4	3.19231	151.9	36.05	3.21359	151.9	151.2	0.00462963	35.84	35.7	0.00392157	150.5	35.91	3.19103
[C24]	('ReCiPe Midpoint (H)', 'climate change', 'GWP100')	3990	30590	-0.869565	3815	25550	-0.850685	3969	12880	-0.691848	3241	9730	-0.666906	4606	12950	-0.644324	4347	5467	-0.204866	3430	3598	-0.0466926	3423	3556	-0.0374016	3416	3409	0.00205339	3535	3528	0.00198413	3402	3549	-0.0414201
[C25]	('ReCiPe Midpoint (H)', 'fossil depletion', 'FDP')	1302	7630	-0.829358	1246	6377	-0.80461	1295	3227	-0.598698	1057	2366	-0.553254	1547	3262	-0.525751	1463	1421	0.0295567	1134	903	0.255814	1134	882	0.285714	1127	1127	0	875	868	0.00806452	1127	882	0.277778
[C26]	('ReCiPe Midpoint (H)', 'freshwater ecotoxicity', 'FETPinf')	208.6	539.7	-0.613489	202.3	450.1	-0.550544	207.9	228.2	-0.0889571	182.7	177.8	0.0275591	215.6	234.5	-0.080597	206.5	101.5	1.03448	184.1	69.23	1.65925	184.1	69.09	1.66464	183.4	183.4	0	68.95	68.95	0	183.4	69.02	1.6572
[C27]	('ReCiPe Midpoint (H)', 'freshwater eutrophication', 'FEP')	2.625	2.107	0.245847	2.541	1.771	0.434783	2.583	0.924	1.79545	2.254	0.735	2.06667	2.576	1.001	1.57343	2.45	0.5012	3.88827	2.212	0.3297	5.70913	2.212	0.3255	5.7957	2.205	2.205	0	0.3234	0.3227	0.0021692	2.205	0.3248	5.78879
[C28]	('ReCiPe Midpoint (H)', 'human toxicity', 'HTPinf')	3668	4634	-0.208459	3605	3871	-0.0687161	3654	1967	0.857651	3395	1526	1.22477	3689	2023	0.823529	3598	889	3.04724	3388	581.7	4.82431	3388	573.3	4.90965	3388	3381	0.00207039	568.4	566.3	0.00370828	3381	570.5	4.92638
[C30]	('ReCiPe Midpoint (H)', 'marine ecotoxicity', 'METPinf')	189.7	480.9	-0.605531	184.8	401.1	-0.539267	189	203.7	-0.0721649	167.3	158.2	0.0575221	195.3	208.6	-0.0637584	187.6	90.3	1.07752	167.3	61.39	1.7252	167.3	61.18	1.73455	167.3	167.3	0	61.11	61.04	0.00114679	166.6	61.18	1.72311
[C31]	('ReCiPe Midpoint (H)', 'marine eutrophication', 'MEP')	5.285	31.36	-0.831473	4.97	26.11	-0.809651	4.466	13.09	-0.658824	3.955	10.08	-0.607639	4.725	13.16	-0.640957	4.263	5.439	-0.216216	3.661	3.619	0.0116054	3.654	3.598	0.0155642	3.647	3.633	0.00385356	3.584	3.577	0.00195695	3.626	3.591	0.00974659
[C32]	('ReCiPe Midpoint (H)', 'metal depletion', 'MDP')	1288	609	1.11494	1281	507.5	1.52414	1281	255.5	4.0137	1267	195.3	5.48746	1281	259	3.94595	1274	108.5	10.7419	1260	62.16	19.2703	1260	58.38	20.5827	1260	1260	0	56.42	55.44	0.0176768	1260	57.4	20.9512
[C33]	('ReCiPe Midpoint (H)', 'natural land transformation', 'NLTP')	5.74	7.07	-0.188119	5.362	5.929	-0.0956316	5.712	3.171	0.801325	4.13	2.527	0.634349	5.656	3.57	0.584314	5.089	1.918	1.65328	3.997	1.232	2.24432	3.983	1.211	2.28902	3.969	3.955	0.00353982	1.197	1.19	0.00588235	3.941	1.204	2.27326
[C34]	('ReCiPe Midpoint (H)', 'ozone depletion', 'ODPinf')	0.0001988	0.001428	-0.860784	0.0001897	0.001197	-0.84152	0.0001974	0.000602	-0.672093	0.0001582	0.0004606	-0.656535	0.0001988	0.000595	-0.665882	0.0001841	0.000252	-0.269444	0.0001561	0.0001547	0.00904977	0.0001554	0.0001491	0.0422535	0.0001554	0.0001547	0.00452489	0.0001456	0.0001442	0.00970874	0.0001547	0.0001477	0.0473934
[C35]	('ReCiPe Midpoint (H)', 'particulate matter formation', 'PMFP')	4.781	38.92	-0.877158	4.683	32.41	-0.855508	4.725	16.31	-0.7103	4.347	12.46	-0.651124	5.054	16.24	-0.688793	4.9	6.72	-0.270833	4.424	4.403	0.00476948	4.417	4.347	0.0161031	4.417	4.41	0.0015873	4.319	4.305	0.00325203	4.41	4.333	0.0177706
[C36]	('ReCiPe Midpoint (H)', 'photochemical oxidant formation', 'POFP')	8.19	95.2	-0.913971	7.98	79.8	-0.9	8.12	39.9	-0.796491	7.35	30.24	-0.756944	9.45	39.9	-0.763158	9.1	16.52	-0.449153	7.7	10.85	-0.290323	7.7	10.78	-0.285714	7.7	7.7	0	10.71	10.71	0	7.7	10.78	-0.285714
[C37]	('ReCiPe Midpoint (H)', 'terrestrial acidification', 'TAP100')	12.04	91	-0.867692	11.69	75.6	-0.84537	11.83	38.08	-0.689338	10.43	29.05	-0.640964	12.81	38.22	-0.664835	12.25	15.96	-0.232456	10.64	10.57	0.00662252	10.64	10.5	0.0133333	10.64	10.64	0	10.43	10.43	0	10.57	10.5	0.00666667
[C38]	('ReCiPe Midpoint (H)', 'terrestrial ecotoxicity', 'TETPinf')	1.463	2.331	-0.372372	1.456	1.939	-0.249097	1.449	0.973	0.489209	1.435	0.735	0.952381	1.47	0.973	0.510791	1.463	0.3962	2.69258	1.435	0.2366	5.06509	1.435	0.2254	5.36646	1.435	1.435	0	0.2198	0.2163	0.0161812	1.435	0.2226	5.44654
[C39]	('ReCiPe Midpoint (H)', 'urban land occupation', 'ULOP')	32.06	255.5	-0.874521	30.94	212.8	-0.854605	30.94	107.1	-0.711111	27.44	81.9	-0.664957	31.64	107.8	-0.706494	30.03	44.38	-0.323344	26.95	26.04	0.0349462	26.95	24.64	0.09375	26.88	26.88	0	23.94	23.59	0.0148368	26.81	24.29	0.103746
[C40]	('ReCiPe Midpoint (H)', 'water depletion', 'WDP')	84	45.08	0.863354	83.3	37.66	1.2119	84	19.18	3.37956	81.2	14.77	4.49763	84.7	19.81	3.27562	83.3	8.75	8.52	81.2	5.768	13.0777	81.2	5.691	13.2681	81.2	81.2	0	5.649	5.628	0.00373134	81.2	5.67	13.321

## Sheet: Raw data
Label	Name	25 Liter, Neptune	25 Liter, Canisters	20 Liter, Neptune	20 Liter, Canisters	10 Liter, Neptune	10 Liter, Canisters	7 Liter, Neptune	7 Liter, Canisters	5 Liter, Neptune	5 Liter, Canisters	2 Liter, Neptune	2 Liter Canisters	0.5 Liter, Neptune	0.5 Liter, Canisters	0.4 Liter, Neptune	0.4 Liter, Canisters	0.3 Liter, Neptune	0.3 Liter, Canisters	0.2 Liter, Neptune	0.2 Liter, Canisters	0.1 Liter, Neptune	0.1 Liter, Canisters
[C23]	('ReCiPe Midpoint (H)', 'agricultural land occupation', 'ALOP')	221.2	153.3	206.5	130.2	220.5	72.8	158.2	60.27	217.7	88.9	195.3	54.88	152.6	36.4	151.9	36.05	151.9	151.2	35.84	35.7	150.5	35.91
[C24]	('ReCiPe Midpoint (H)', 'climate change', 'GWP100')	3990	30590	3815	25550	3969	12880	3241	9730	4606	12950	4347	5467	3430	3598	3423	3556	3416	3409	3535	3528	3402	3549
[C25]	('ReCiPe Midpoint (H)', 'fossil depletion', 'FDP')	1302	7630	1246	6377	1295	3227	1057	2366	1547	3262	1463	1421	1134	903	1134	882	1127	1127	875	868	1127	882
[C26]	('ReCiPe Midpoint (H)', 'freshwater ecotoxicity', 'FETPinf')	208.6	539.7	202.3	450.1	207.9	228.2	182.7	177.8	215.6	234.5	206.5	101.5	184.1	69.23	184.1	69.09	183.4	183.4	68.95	68.95	183.4	69.02
[C27]	('ReCiPe Midpoint (H)', 'freshwater eutrophication', 'FEP')	2.625	2.107	2.541	1.771	2.583	0.924	2.254	0.735	2.576	1.001	2.45	0.5012	2.212	0.3297	2.212	0.3255	2.205	2.205	0.3234	0.3227	2.205	0.3248
[C28]	('ReCiPe Midpoint (H)', 'human toxicity', 'HTPinf')	3668	4634	3605	3871	3654	1967	3395	1526	3689	2023	3598	889	3388	581.7	3388	573.3	3388	3381	568.4	566.3	3381	570.5
[C30]	('ReCiPe Midpoint (H)', 'marine ecotoxicity', 'METPinf')	189.7	480.9	184.8	401.1	189	203.7	167.3	158.2	195.3	208.6	187.6	90.3	167.3	61.39	167.3	61.18	167.3	167.3	61.11	61.04	166.6	61.18
[C31]	('ReCiPe Midpoint (H)', 'marine eutrophication', 'MEP')	5.285	31.36	4.97	26.11	4.466	13.09	3.955	10.08	4.725	13.16	4.263	5.439	3.661	3.619	3.654	3.598	3.647	3.633	3.584	3.577	3.626	3.591
[C32]	('ReCiPe Midpoint (H)', 'metal depletion', 'MDP')	1288	609	1281	507.5	1281	255.5	1267	195.3	1281	259	1274	108.5	1260	62.16	1260	58.38	1260	1260	56.42	55.44	1260	57.4
[C33]	('ReCiPe Midpoint (H)', 'natural land transformation', 'NLTP')	5.74	7.07	5.362	5.929	5.712	3.171	4.13	2.527	5.656	3.57	5.089	1.918	3.997	1.232	3.983	1.211	3.969	3.955	1.197	1.19	3.941	1.204
[C34]	('ReCiPe Midpoint (H)', 'ozone depletion', 'ODPinf')	0.0001988	0.001428	0.0001897	0.001197	0.0001974	0.000602	0.0001582	0.0004606	0.0001988	0.000595	0.0001841	0.000252	0.0001561	0.0001547	0.0001554	0.0001491	0.0001554	0.0001547	0.0001456	0.0001442	0.0001547	0.0001477
[C35]	('ReCiPe Midpoint (H)', 'particulate matter formation', 'PMFP')	4.781	38.92	4.683	32.41	4.725	16.31	4.347	12.46	5.054	16.24	4.9	6.72	4.424	4.403	4.417	4.347	4.417	4.41	4.319	4.305	4.41	4.333
[C36]	('ReCiPe Midpoint (H)', 'photochemical oxidant formation', 'POFP')	8.19	95.2	7.98	79.8	8.12	39.9	7.35	30.24	9.45	39.9	9.1	16.52	7.7	10.85	7.7	10.78	7.7	7.7	10.71	10.71	7.7	10.78
[C37]	('ReCiPe Midpoint (H)', 'terrestrial acidification', 'TAP100')	12.04	91	11.69	75.6	11.83	38.08	10.43	29.05	12.81	38.22	12.25	15.96	10.64	10.57	10.64	10.5	10.64	10.64	10.43	10.43	10.57	10.5
[C38]	('ReCiPe Midpoint (H)', 'terrestrial ecotoxicity', 'TETPinf')	1.463	2.331	1.456	1.939	1.449	0.973	1.435	0.735	1.47	0.973	1.463	0.3962	1.435	0.2366	1.435	0.2254	1.435	1.435	0.2198	0.2163	1.435	0.2226
[C39]	('ReCiPe Midpoint (H)', 'urban land occupation', 'ULOP')	32.06	255.5	30.94	212.8	30.94	107.1	27.44	81.9	31.64	107.8	30.03	44.38	26.95	26.04	26.95	24.64	26.88	26.88	23.94	23.59	26.81	24.29
[C40]	('ReCiPe Midpoint (H)', 'water depletion', 'WDP')	84	45.08	83.3	37.66	84	19.18	81.2	14.77	84.7	19.81	83.3	8.75	81.2	5.768	81.2	5.691	81.2	81.2	5.649	5.628	81.2	5.67

## Sheet: Kg CO2 eq
	LCIA results - Impact - ReciPe Midpoint	25 Liter, Neptune	25 Liter, Canisters	Difference %	2 Liter, Neptune	2 Liter Canisters	Difference %	0.1 Liter, Neptune	0.1 Liter, Canisters	Difference %
	Climate change/Global Warming kg CO2 eq	3990	30590	-0.869565	4347	5467	-0.204866	3402	3549	-0.0414201
